# Supplementary material for: Trends in Cancer Diagnoses Among People Living with HIV: A 20-Year Retrospective Study from a Tertiary Center in Thailand
Source: J Clin Med. 2025 Dec 19;15(1):22. doi: 10.3390/jcm15010022 (PMC12787150; doi:10.3390/jcm15010022)
Supplement: Supplementary file 1 [file jcm-15-00022-s001.zip]

Archive with 1 entries (1 files):
- jcm-3980673-supplementary.pdf
